# Supplementary material for: PTOLEMI: Personalized Cancer Treatment through Machine Learning-Enabled Image Analysis of Microfluidic Assays
Source: Diagnostics (Basel). 2023 Sep 28;13(19):3075. doi: 10.3390/diagnostics13193075 (PMC10572730; doi:10.3390/diagnostics13193075)
Supplement: Supplementary file 1 [file diagnostics-13-03075-s001.zip]

Archive with 1 entries (1 files):
- diagnostics-2575201-supplementary.pdf
